# Supplementary material for: Prognostic Value of Lymphoid Infiltration and Aggregation in Cervical Cancer
Source: Cancers (Basel). 2025 Dec 30;18(1):129. doi: 10.3390/cancers18010129 (PMC12785114; doi:10.3390/cancers18010129)
Supplement: Supplementary file 1 [file cancers-18-00129-s001.zip]

Archive with 1 entries (1 files):
- cancers-4036751-supplementary.pdf
